# Supplementary material for: Maturation and Function of the Intercalated Disc: Report of Two Pediatric Cases Focusing on Cardiac Development and Myocardial Hyperplasia
Source: J Cardiovasc Dev Dis. 2023 Aug 19;10(8):354. doi: 10.3390/jcdd10080354 (PMC10455643; doi:10.3390/jcdd10080354)
Supplement: Supplementary file 1 [file jcdd-10-00354-s001.zip]

Archive with 1 entries (1 files):
- jcdd-2565894-supplementary.pdf
